# Supplementary material for: The Relationship between Body Composition and Physical Fitness and the Effect of Exercise According to the Level of Childhood Obesity Using the MGPA Model
Source: Int J Environ Res Public Health. 2022 Jan 2;19(1):487. doi: 10.3390/ijerph19010487 (PMC8744593; doi:10.3390/ijerph19010487)
Supplement: Supplementary file 1 [file ijerph-19-00487-s001.zip]

Archive with 1 entries (1 files):
- ijerph-1510809-supplementary.pdf
